# Supplementary material for: Improvement of Biocontrol Efficiency of Hanseniaspora thailandica Induced by Alginate Oligosaccharide Against Banana Anthracnose Caused by Colletotrichum musae
Source: J Fungi (Basel). 2025 Nov 21;11(12):824. doi: 10.3390/jof11120824 (PMC12734200; doi:10.3390/jof11120824)
Supplement: Supplementary file 1 [file jof-11-00824-s001.zip]

Archive with 1 entries (1 files):
- jof-3920927-supplementary.pdf
